# Supplementary material for: Serum Neurofilament Light Chain as Biomarker for Cladribine-Treated Multiple Sclerosis Patients in a Real-World Setting
Source: Int J Mol Sci. 2023 Feb 17;24(4):4067. doi: 10.3390/ijms24044067 (PMC9961994; doi:10.3390/ijms24044067)
Supplement: Supplementary file 1 [file ijms-24-04067-s001.zip]

Archive with 1 entries (1 files):
- ijms-2138396-supplementary.pdf
